# Supplementary material for: Two new species of Cylindrolobus (Orchidaceae) from the eastern Himalayas
Source: PhytoKeys. 2019 Aug 29;130:107–13. doi: 10.3897/phytokeys.130.33989 (PMC6728383; doi:10.3897/phytokeys.130.33989)
Supplement: XML Treatment for Cylindrolobus motuoensis [file phytokeys.130.33989-treatment1.xml]

<!DOCTYPE tp:taxon-treatment
  PUBLIC "-//TaxonX//DTD Taxonomic Treatment Publishing DTD v0 20100105//EN" "tax-treatment-NSO.dtd">
<tp:taxon-treatment xmlns:tp="http://www.plazi.org/taxpub"><tp:treatment-meta><kwd-group><label>Taxon classification</label><kwd><named-content xmlns:xlink="http://www.w3.org/1999/xlink" content-type="kingdom">Plantae</named-content></kwd><kwd><named-content xmlns:xlink="http://www.w3.org/1999/xlink" content-type="order">Asparagales</named-content></kwd><kwd><named-content xmlns:xlink="http://www.w3.org/1999/xlink" content-type="family">Orchidaceae</named-content></kwd></kwd-group><mixed-citation publication-type="journal"><person-group><name><surname>Ya</surname><given-names>Ji-Dong</given-names></name><name><surname>Jin</surname><given-names>Xiao-Hua</given-names></name><name><surname>Liu</surname><given-names>Cheng</given-names></name></person-group><article-title>Two new species of <italic><tp:taxon-name><tp:taxon-name-part taxon-name-part-type="genus" reg="Cylindrolobus">Cylindrolobus</tp:taxon-name-part></tp:taxon-name></italic> (<tp:taxon-name><tp:taxon-name-part taxon-name-part-type="family">Orchidaceae</tp:taxon-name-part></tp:taxon-name>) from the eastern Himalayas</article-title><source>PhytoKeys</source><day>29</day><month>8</month><year>2019</year><volume>130</volume><fpage>107</fpage><lpage>113</lpage><pub-id pub-id-type="doi">10.3897/phytokeys.130.33989</pub-id></mixed-citation></tp:treatment-meta><tp:nomenclature><tp:taxon-name><object-id xmlns:xlink="http://www.w3.org/1999/xlink" content-type="arpha" xlink:type="simple">7FEB02BF41FA53FAAA25C77385AD843B</object-id>
            <tp:taxon-name-part taxon-name-part-type="genus" reg="Cylindrolobus">Cylindrolobus</tp:taxon-name-part>
            <tp:taxon-name-part taxon-name-part-type="species" reg="motuoensis">motuoensis</tp:taxon-name-part>
            <object-id xmlns:xlink="http://www.w3.org/1999/xlink" content-type="ipni" xlink:type="simple">urn:lsid:ipni.org:names:60479344-2</object-id>
          </tp:taxon-name><tp:taxon-authority>X.H.Jin &amp; J.D.Ya</tp:taxon-authority><tp:taxon-status xmlns:xlink="http://www.w3.org/1999/xlink" xlink:type="simple">sp. nov.</tp:taxon-status><xref ref-type="fig" rid="F1">Figures 1</xref><xref ref-type="fig" rid="F3">, 3A</xref></tp:nomenclature><tp:treatment-sec sec-type="diagnosis" id="SECID0ESEAC"><title>Diagnosis.</title><p><italic><tp:taxon-name><tp:taxon-name-part taxon-name-part-type="genus" reg="Cylindrolobus">Cylindrolobus</tp:taxon-name-part> <tp:taxon-name-part taxon-name-part-type="species" reg="motuoensis">motuoensis</tp:taxon-name-part></tp:taxon-name></italic> is similar to <italic><tp:taxon-name><tp:taxon-name-part taxon-name-part-type="genus" reg="Cylindrolobus">C.</tp:taxon-name-part> <tp:taxon-name-part taxon-name-part-type="species" reg="gloensis">gloensis</tp:taxon-name-part></tp:taxon-name></italic> (Ormerod &amp; Agrawala) Schuit., Y.P. Ng &amp; H.A. Pedersen, and <italic><tp:taxon-name><tp:taxon-name-part taxon-name-part-type="genus" reg="Cylindrolobus">C.</tp:taxon-name-part> <tp:taxon-name-part taxon-name-part-type="species" reg="foetidus">foetidus</tp:taxon-name-part></tp:taxon-name></italic> (Aver.) Schuit., Y.P. Ng &amp; H.A. Pedersen in terms of morphological structure and shape of the flowers (<xref ref-type="bibr" rid="B4">Hu et al. 2010</xref>, <xref ref-type="bibr" rid="B2">Agrawala and Ormerod 2014</xref>, <xref ref-type="bibr" rid="B8">Ng et al. 2018</xref>). The new species can be distinguished from <italic><tp:taxon-name><tp:taxon-name-part taxon-name-part-type="genus" reg="Cylindrolobus">C.</tp:taxon-name-part> <tp:taxon-name-part taxon-name-part-type="species" reg="gloensis">gloensis</tp:taxon-name-part></tp:taxon-name></italic> by the smaller flowers, elliptic and concave bracts, and ovate lip with three keels, mid-lobe thickened and papillate on margin. The new species can be distinguished from <italic><tp:taxon-name><tp:taxon-name-part taxon-name-part-type="genus" reg="Cylindrolobus">C.</tp:taxon-name-part> <tp:taxon-name-part taxon-name-part-type="species" reg="foetidus">foetidus</tp:taxon-name-part></tp:taxon-name></italic> with longer and wider leaves, dark red and elliptic floral bracts, white flowers and falcate-lanceolate lateral sepals.</p></tp:treatment-sec><tp:treatment-sec sec-type="material" id="SECID0E2GAC"><title>Type.</title><p>CHINA. Xizang Autonomous Region: Motuo, subtropical evergreen broad-leaved forest, alt. 2000 m, 26 Feb 2017, <italic>Ji-Dong Ya, Cheng Liu, Hua-Jie He 17HT0073</italic> (holotype: KUN!).</p></tp:treatment-sec><tp:treatment-sec sec-type="Additional specimen examined" id="SECID0EDHAC"><title>Additional specimen examined.</title><p>CHINA. Xizang Autonomous Region: Motuo, subtropical, evergreen broad-leaved forest, 26 Feb 2017, <italic>Xiao-Hua Jin, Ji-Dong Ya, 17HT1088</italic> (paratype: KUN!)</p></tp:treatment-sec><tp:treatment-sec sec-type="description" id="SECID0ELHAC"><title>Description.</title><p>Epiphytic herb. Roots terete, slender, pubescent, <italic>ca.</italic>1.0‒1.5mm thick. Rhizome creeping, to 3‒4 mm thick. Stem terete, slender, 3(2) leaved apically, covered by close-fitting sheaths, 18‒24 cm long, 3‒6 mm thick. Leaves ligulate-lanceolate, acuminate, 10‒13 cm long, 1.5‒2.0 cm wide. Inflorescences axillary, pubescent, borne on near the apical of the stem, 2‒3 cm long, 2 flowered; peduncle 1.0‒1.5 cm long; 2 sterile bracts, smaller, amplexicaul; rachis 0.2 cm long, floral bracts dark red, elliptic, acute, concave, sparsely tomentum, 7 mm long, 3 mm wide. Flowers white, sepal externally with brown tomentum, peduncle and ovary ca. 1.0‒1.5 cm long, densely brown tomentum. Dorsal sepal lanceolate, acute, 5 veined, 11 mm long, 4 mm wide; lateral sepals falcate-lanceolate, acute, 5 veined, 9 mm long, 5 mm wide, base adnate to column foot form a subglobose and obtuse mentum; petals lanceolate, slightly oblique, acute, 3 veined, 10 mm long, 3 mm wide; labellum ovate in outline, 3-lobed, base hinged to the apex of the column foot, apex obtuse and emarginate, curved, <italic>c.</italic> 6 mm long, 3 mm wide; lateral lobes suberect, subovate, apex slightly introvert; mid-lobe ligulate, ca. 3 × 3 mm, thickened and papillate on margin, apex emarginate; disk with 3 keels, central keel longitudinal thickened, with orange papilla, running from base to the tip of mid-lobe, lateral keels glabrous, running from base to middle of mid-lobe. Column semiterete, ca. 4 mm long, broad winged at ventrally; foot incurved, ca. 3.5 mm. Anther cap ovate, ca. 1 mm × 1 mm, pollinia 8, yellowish white, compressed rectangular, anterior ca. 0.5 mm × 0.4 mm × 0.2 mm, posterior 4 smaller. Fl. February-March.</p><fig id="F1" position="float" orientation="portrait"><object-id xmlns:xlink="http://www.w3.org/1999/xlink" content-type="doi" xlink:type="simple">10.3897/phytokeys.130.33989.figure1</object-id><object-id xmlns:xlink="http://www.w3.org/1999/xlink" content-type="arpha" xlink:type="simple">908CB89F355A5EEB9E032376FCE233E9</object-id><label>Figure 1.</label><caption><p><italic><tp:taxon-name><tp:taxon-name-part taxon-name-part-type="genus" reg="Cylindrolobus">Cylindrolobus</tp:taxon-name-part> <tp:taxon-name-part taxon-name-part-type="species" reg="motuoensis">motuoensis</tp:taxon-name-part></tp:taxon-name></italic> X.H.Jin &amp; J.D.Ya. <bold>A</bold> Plant <bold>B</bold> Inflorescence <bold>C</bold> lateral view of flower <bold>D</bold> ventral view of flower <bold>E</bold> front view of flower <bold>F</bold> adaxial sepals and petals <bold>G</bold> abaxial sepals and petals <bold>H</bold> lateral view of column and lip <bold>I</bold> lateral view of column <bold>J</bold> front view of column <bold>K</bold> front view of labellum <bold>L</bold> lateral view of labellum (rip cutting) <bold>M</bold> adaxial bract <bold>N</bold> abaxial bract <bold>O</bold> polar view of pollinarium <bold>P</bold> ventral view of pollinarium <bold>Q</bold> lateral view of pollinarium <bold>R</bold> adaxial anther cap <bold>S</bold> abaxial anther cap (Photographed by J.-D. Ya).</p></caption><graphic xmlns:xlink="http://www.w3.org/1999/xlink" xlink:href="phytokeys-130-107-g001.jpg" position="float" orientation="portrait" xlink:type="simple" id="oo_327847.jpg"><uri content-type="original_file" xlink:type="simple">https://binary.pensoft.net/fig/327847</uri></graphic></fig></tp:treatment-sec><tp:treatment-sec sec-type="etymology" id="SECID0ETJAC"><title>Etymology.</title><p>The new species is named after Motuo, Xizang Autonomous Region of China, where it was discovered in a subtropical evergreen broad-leaved forest.</p></tp:treatment-sec><tp:treatment-sec sec-type="Vernacular name" id="SECID0EYJAC"><title>Vernacular name.</title><p>Mo Tuo Zhu Lan (墨脱柱兰).</p></tp:treatment-sec><tp:treatment-sec><!--Section generated to contain objects referenced in tp:taxon-treatment.--><fig id="F3" position="float" orientation="portrait"><object-id xmlns:xlink="http://www.w3.org/1999/xlink" content-type="doi" xlink:type="simple">10.3897/phytokeys.130.33989.figure3</object-id><object-id xmlns:xlink="http://www.w3.org/1999/xlink" content-type="arpha" xlink:type="simple">A32FE6C1325E5DCAB8EBCD9C7C65F1B6</object-id><label>Figure 3.</label><caption><p>Holotype. <bold>A</bold><italic><tp:taxon-name><tp:taxon-name-part taxon-name-part-type="genus" reg="Cylindrolobus">Cylindrolobus</tp:taxon-name-part> <tp:taxon-name-part taxon-name-part-type="species" reg="motuoensis">motuoensis</tp:taxon-name-part></tp:taxon-name></italic> X.H.Jin &amp; J.D.Ya. <bold>B</bold><italic><tp:taxon-name><tp:taxon-name-part taxon-name-part-type="genus" reg="Cylindrolobus">Cylindrolobus</tp:taxon-name-part> <tp:taxon-name-part taxon-name-part-type="species" reg="glabriflorus">glabriflorus</tp:taxon-name-part></tp:taxon-name></italic> X.H.Jin &amp; J.D.Ya.</p></caption><graphic xmlns:xlink="http://www.w3.org/1999/xlink" xlink:href="phytokeys-130-107-g003.jpg" position="float" orientation="portrait" xlink:type="simple" id="oo_327849.jpg"><uri content-type="original_file" xlink:type="simple">https://binary.pensoft.net/fig/327849</uri></graphic></fig></tp:treatment-sec><ref-list><ref id="B4"><mixed-citation xmlns:xlink="http://www.w3.org/1999/xlink" xlink:type="simple"><person-group><name name-style="western"><surname>Hu</surname><given-names>H</given-names></name><name name-style="western"><surname>Jin</surname><given-names>XH</given-names></name><name name-style="western"><surname>Sun</surname><given-names>Q</given-names></name><name name-style="western"><surname>Sun</surname><given-names>XG</given-names></name></person-group> (<year>2010</year>) <article-title>A new record of <tp:taxon-name><tp:taxon-name-part taxon-name-part-type="family">Orchidaceae</tp:taxon-name-part></tp:taxon-name> from China.</article-title><source>Redai Yaredai Zhiwu Xuebao</source><volume>18</volume>: <fpage>401</fpage>–<lpage>402</lpage>.</mixed-citation></ref><ref id="B2"><mixed-citation xmlns:xlink="http://www.w3.org/1999/xlink" xlink:type="simple"><person-group><name name-style="western"><surname>Agrawala</surname><given-names>DK</given-names></name><name name-style="western"><surname>Ormerod</surname><given-names>P</given-names></name></person-group> (<year>2014</year>) A new species of <italic><tp:taxon-name><tp:taxon-name-part taxon-name-part-type="genus">Eria</tp:taxon-name-part></tp:taxon-name></italic> (<tp:taxon-name><tp:taxon-name-part taxon-name-part-type="family">Orchidaceae</tp:taxon-name-part></tp:taxon-name>) from India under the section <tp:taxon-name><tp:taxon-name-part taxon-name-part-type="section">Cylindrolobus</tp:taxon-name-part></tp:taxon-name>. Taiwania 59(3): 206–209. <ext-link xlink:type="simple" ext-link-type="doi" xlink:href="10.6165/tai.2014.59.206">https://doi.org/10.6165/tai.2014.59.206</ext-link></mixed-citation></ref><ref id="B8"><mixed-citation xmlns:xlink="http://www.w3.org/1999/xlink" xlink:type="simple"><person-group><name name-style="western"><surname>Ng</surname><given-names>YP</given-names></name><name name-style="western"><surname>Schuiteman</surname><given-names>A</given-names></name><name name-style="western"><surname>Pedersen</surname><given-names>HÆ</given-names></name><name name-style="western"><surname>Petersen</surname><given-names>G</given-names></name><name name-style="western"><surname>Watthana</surname><given-names>S</given-names></name><name name-style="western"><surname>Seberg</surname><given-names>O</given-names></name><name name-style="western"><surname>Pridgeon</surname><given-names>AM</given-names></name><name name-style="western"><surname>Cribb</surname><given-names>PJ</given-names></name><name name-style="western"><surname>Chase</surname><given-names>MW</given-names></name><name name-style="western"><surname>NG</surname><given-names>YP</given-names></name></person-group> (<year>2018</year>) <article-title>Phylogenetics and systematics of <tp:taxon-name><tp:taxon-name-part taxon-name-part-type="genus">Eria</tp:taxon-name-part></tp:taxon-name> and related genera (<tp:taxon-name><tp:taxon-name-part taxon-name-part-type="family">Orchidaceae</tp:taxon-name-part></tp:taxon-name>: Podochileae).</article-title><source>Botanical Journal of the Linnean Society</source><volume>186</volume>(<issue>2</issue>): <fpage>179</fpage>–<lpage>201</lpage>. <ext-link xlink:type="simple" ext-link-type="doi" xlink:href="10.1093/botlinnean/box088">https://doi.org/10.1093/botlinnean/box088</ext-link></mixed-citation></ref></ref-list></tp:taxon-treatment>
