# Supplementary material for: Two new species of Cylindrolobus (Orchidaceae) from the eastern Himalayas
Source: PhytoKeys. 2019 Aug 29;130:107–13. doi: 10.3897/phytokeys.130.33989 (PMC6728383; doi:10.3897/phytokeys.130.33989)
Supplement: XML Treatment for Cylindrolobus glabriflorus [file phytokeys.130.33989-treatment2.xml]

<!DOCTYPE tp:taxon-treatment
  PUBLIC "-//TaxonX//DTD Taxonomic Treatment Publishing DTD v0 20100105//EN" "tax-treatment-NSO.dtd">
<tp:taxon-treatment xmlns:tp="http://www.plazi.org/taxpub"><tp:treatment-meta><kwd-group><label>Taxon classification</label><kwd><named-content xmlns:xlink="http://www.w3.org/1999/xlink" content-type="kingdom">Plantae</named-content></kwd><kwd><named-content xmlns:xlink="http://www.w3.org/1999/xlink" content-type="order">Asparagales</named-content></kwd><kwd><named-content xmlns:xlink="http://www.w3.org/1999/xlink" content-type="family">Orchidaceae</named-content></kwd></kwd-group><mixed-citation publication-type="journal"><person-group><name><surname>Ya</surname><given-names>Ji-Dong</given-names></name><name><surname>Jin</surname><given-names>Xiao-Hua</given-names></name><name><surname>Liu</surname><given-names>Cheng</given-names></name></person-group><article-title>Two new species of <italic><tp:taxon-name><tp:taxon-name-part taxon-name-part-type="genus" reg="Cylindrolobus">Cylindrolobus</tp:taxon-name-part></tp:taxon-name></italic> (<tp:taxon-name><tp:taxon-name-part taxon-name-part-type="family">Orchidaceae</tp:taxon-name-part></tp:taxon-name>) from the eastern Himalayas</article-title><source>PhytoKeys</source><day>29</day><month>8</month><year>2019</year><volume>130</volume><fpage>107</fpage><lpage>113</lpage><pub-id pub-id-type="doi">10.3897/phytokeys.130.33989</pub-id></mixed-citation></tp:treatment-meta><tp:nomenclature><tp:taxon-name><object-id xmlns:xlink="http://www.w3.org/1999/xlink" content-type="arpha" xlink:type="simple">66A0F1EF8C185284ADFBAD53792D4500</object-id>
            <tp:taxon-name-part taxon-name-part-type="genus" reg="Cylindrolobus">Cylindrolobus</tp:taxon-name-part>
            <tp:taxon-name-part taxon-name-part-type="species" reg="glabriflorus">glabriflorus</tp:taxon-name-part>
            <object-id xmlns:xlink="http://www.w3.org/1999/xlink" content-type="ipni" xlink:type="simple">urn:lsid:ipni.org:names:60479345-2</object-id>
          </tp:taxon-name><tp:taxon-authority>X.H.Jin &amp; J.D.Ya</tp:taxon-authority><tp:taxon-status xmlns:xlink="http://www.w3.org/1999/xlink" xlink:type="simple">sp. nov.</tp:taxon-status><xref ref-type="fig" rid="F2">Figures 2</xref><xref ref-type="fig" rid="F3">, 3B</xref></tp:nomenclature><tp:treatment-sec sec-type="diagnosis" id="SECID0EOLAC"><title>Diagnosis.</title><p><italic><tp:taxon-name><tp:taxon-name-part taxon-name-part-type="genus" reg="Cylindrolobus">Cylindrolobus</tp:taxon-name-part> <tp:taxon-name-part taxon-name-part-type="species" reg="glabriflorus">glabriflorus</tp:taxon-name-part></tp:taxon-name></italic> is similar to <italic><tp:taxon-name><tp:taxon-name-part taxon-name-part-type="genus" reg="Cylindrolobus">C.</tp:taxon-name-part> <tp:taxon-name-part taxon-name-part-type="species" reg="hegdei">hegdei</tp:taxon-name-part></tp:taxon-name></italic> (Agrawala &amp; H. J. Chowdhery) A. N. Rao and <italic><tp:taxon-name><tp:taxon-name-part taxon-name-part-type="genus" reg="Cylindrolobus">C.</tp:taxon-name-part> <tp:taxon-name-part taxon-name-part-type="species" reg="tenuicaulis">tenuicaulis</tp:taxon-name-part></tp:taxon-name></italic> (S. C. Chen &amp; Z. H. Tsi) S. C. Chen &amp; J. J. Wood (<xref ref-type="bibr" rid="B1">Agrawala and Chowdhery 2008</xref>, <xref ref-type="bibr" rid="B3">Chen et al. 2009</xref>). The new species can be distinguished from <italic><tp:taxon-name><tp:taxon-name-part taxon-name-part-type="genus" reg="Cylindrolobus">C.</tp:taxon-name-part> <tp:taxon-name-part taxon-name-part-type="species" reg="hegdei">hegdei</tp:taxon-name-part></tp:taxon-name></italic> by the longer and wider leaves, glabrous inflorescence, smaller and yellow flowers, yellowish green and obovate bracts and reddish brown central papillate keel of lip. It differs from <italic><tp:taxon-name><tp:taxon-name-part taxon-name-part-type="genus" reg="Cylindrolobus">C.</tp:taxon-name-part> <tp:taxon-name-part taxon-name-part-type="species" reg="tenuicaulis">tenuicaulis</tp:taxon-name-part></tp:taxon-name></italic> by having longer and wider leaves, longer inflorescence, yellowish green and obovate bracts, longer lip with three calli, lateral margins of mid-lobe thickened and erect.</p><fig id="F2" position="float" orientation="portrait"><object-id xmlns:xlink="http://www.w3.org/1999/xlink" content-type="doi" xlink:type="simple">10.3897/phytokeys.130.33989.figure2</object-id><object-id xmlns:xlink="http://www.w3.org/1999/xlink" content-type="arpha" xlink:type="simple">12BF024F2F595815A8E95911BA151426</object-id><label>Figure 2.</label><caption><p><italic><tp:taxon-name><tp:taxon-name-part taxon-name-part-type="genus" reg="Cylindrolobus">Cylindrolobus</tp:taxon-name-part> <tp:taxon-name-part taxon-name-part-type="species" reg="glabriflorus">glabriflorus</tp:taxon-name-part></tp:taxon-name></italic> X.H.Jin &amp; J.D.Ya. <bold>A</bold> Plant <bold>B</bold> inflorescence <bold>C</bold> ventral view of flower <bold>D</bold> lateral view of flower <bold>E</bold> adaxial sepals and petals <bold>F</bold> abaxial sepals and petals <bold>G</bold> lateral view of column and lip <bold>H</bold> front view of labellum <bold>I</bold> lateral view of labellum <bold>J</bold> ventral view of labellum <bold>K</bold> lateral view of column <bold>L</bold> front view of column <bold>M</bold> adaxial bract <bold>N</bold> abaxial bract <bold>O</bold> lateral view of pollinarium <bold>P</bold> polar view of pollinarium <bold>Q</bold> abaxial anther cap <bold>R</bold> adaxial anther cap (Photographed by J.D. Ya).</p></caption><graphic xmlns:xlink="http://www.w3.org/1999/xlink" xlink:href="phytokeys-130-107-g002.jpg" position="float" orientation="portrait" xlink:type="simple" id="oo_327848.jpg"><uri content-type="original_file" xlink:type="simple">https://binary.pensoft.net/fig/327848</uri></graphic></fig></tp:treatment-sec><tp:treatment-sec sec-type="material" id="SECID0EPPAC"><title>Type.</title><p>MYANMAR. Kachin State: Putao Township, Hponkanrazi Wildlife Sanctuary, subtropical, evergreen, broad-leaved, humid montane forest, alt. 2200 m, 12 Apr 2018, <italic>Xiao-Hua Jin, Ji-Dong Ya 18HT1618</italic> (holotype: KUN!).</p></tp:treatment-sec><tp:treatment-sec sec-type="Additional specimen examined" id="SECID0EXPAC"><title>Additional specimen examined.</title><p>CHINA. Xizang Autonomous Region: Motuo, subtropical, evergreen broad-leaved forest, alt. 1796 m, 2 Apr 2019, <italic>Ji-Dong Ya, Cheng Liu, 18HT2586</italic> (paratype: KUN!). CHINA. Xizang Autonomous Region: Motuo, subtropical, evergreen broad-leaved forest, alt. 1750 m, 7 Apr 2018, <italic>Hong Jiang, Wei-ping Zhang, Zhou-dong Han 07336</italic> (paratype: YAF!).</p></tp:treatment-sec><tp:treatment-sec sec-type="description" id="SECID0ECAAE"><title>Description.</title><p>Epiphytic herb. Roots terete, slender, pubescent, <italic>ca.</italic>0.8‒1.0 mm thick. Rhizome inconspicuous. Stem clustered, terete, slender, 4-leaved apically, covered by close-fitting sheaths, 13‒25 cm long, 3‒4 mm thick. Leaves lanceolate, acuminate, 4.5‒6.5 cm long, 0.8‒1.5 cm wide. Inflorescences axillary, glabrous, arising from the apical of the stem, 1.3 cm long, 2-flowered; peduncle 0.5 cm long; sterile bracts 1‒2, smaller. Flowers yellow, sepal externally reddish yellow, 7‒8mm long; floral bracts yellowish green with red brown edges, obovate, mucronate, concave, glabrous, 4 mm long, 2.5 mm wide; peduncle and ovary ca. 4‒6 mm long. Dorsal sepal lanceolate, obtuse, 3 veined, 6 mm long, 2 mm wide; lateral sepals falcate-ovate, obtuse, 3-veined, 5 mm long, 3.5 mm wide, base adnate to column foot form a subglobose and obtuse mentum; petals oblong-ovate, slightly oblique at base, obtuse, 1 veined, 5 mm long, 2 mm wide; labellum oblong in outline, 3-lobed, base hinged to the apex of the column foot, apex emarginate, ca.3.5 mm long, 1.5 mm wide; lateral lobes suberect, subovate, apex slightly introvert, disk with 2 reddish brown calli; mid-lobe sub-square, ca. 3.3 mm × 2 mm, lateral margins thickened and erect, with a central papillate keel, reddish brown, ca. 0.5 mm high; apex emarginate. Column semiterete, ca. 3.5 mm long, narrow winged at ventrally; rostellum triangle, 0.2 mm, a hook-like protrusion under the stigma; foot incurved, ca. 4 mm; cap subrotund, ca. 0.6 mm × 0.6 mm, papillate and protrude in front; pollinia 8, yellowish white, compressed subrotund from the lateral view, anterior 4 ca. 0.2 mm × 0.2mm × 0.1mm, posterior 4 smaller. Fl. April-May.</p></tp:treatment-sec><tp:treatment-sec sec-type="etymology" id="SECID0EKAAE"><title>Etymology.</title><p>The specific epithet “<italic><tp:taxon-name><tp:taxon-name-part taxon-name-part-type="genus" reg="Cylindrolobus"/><tp:taxon-name-part taxon-name-part-type="species" reg="glabriflorus">glabriflorus</tp:taxon-name-part></tp:taxon-name></italic>” refers to glabrous flowers of this new species.</p></tp:treatment-sec><tp:treatment-sec sec-type="Vernacular name" id="SECID0E1AAE"><title>Vernacular name.</title><p>Zhong Mian Zhu Lan (中缅柱兰).</p><fig id="F3" position="float" orientation="portrait"><object-id xmlns:xlink="http://www.w3.org/1999/xlink" content-type="doi" xlink:type="simple">10.3897/phytokeys.130.33989.figure3</object-id><object-id xmlns:xlink="http://www.w3.org/1999/xlink" content-type="arpha" xlink:type="simple">A32FE6C1325E5DCAB8EBCD9C7C65F1B6</object-id><label>Figure 3.</label><caption><p>Holotype. <bold>A</bold><italic><tp:taxon-name><tp:taxon-name-part taxon-name-part-type="genus" reg="Cylindrolobus">Cylindrolobus</tp:taxon-name-part> <tp:taxon-name-part taxon-name-part-type="species" reg="motuoensis">motuoensis</tp:taxon-name-part></tp:taxon-name></italic> X.H.Jin &amp; J.D.Ya. <bold>B</bold><italic><tp:taxon-name><tp:taxon-name-part taxon-name-part-type="genus" reg="Cylindrolobus">Cylindrolobus</tp:taxon-name-part> <tp:taxon-name-part taxon-name-part-type="species" reg="glabriflorus">glabriflorus</tp:taxon-name-part></tp:taxon-name></italic> X.H.Jin &amp; J.D.Ya.</p></caption><graphic xmlns:xlink="http://www.w3.org/1999/xlink" xlink:href="phytokeys-130-107-g003.jpg" position="float" orientation="portrait" xlink:type="simple" id="oo_327849.jpg"><uri content-type="original_file" xlink:type="simple">https://binary.pensoft.net/fig/327849</uri></graphic></fig></tp:treatment-sec><ref-list><ref id="B1"><mixed-citation xmlns:xlink="http://www.w3.org/1999/xlink" xlink:type="simple"><person-group><name name-style="western"><surname>Agrawala</surname><given-names>DK</given-names></name><name name-style="western"><surname>Chowdhery</surname><given-names>HJ</given-names></name></person-group> (<year>2008</year>) <article-title>A new species of <italic><tp:taxon-name><tp:taxon-name-part taxon-name-part-type="genus">Eria</tp:taxon-name-part></tp:taxon-name></italic> Lindl. (<tp:taxon-name><tp:taxon-name-part taxon-name-part-type="family">Orchidaceae</tp:taxon-name-part></tp:taxon-name>) from Arunachal Predesh, India.</article-title><source>Phytotaxonomy</source><volume>8</volume>: <fpage>8</fpage>–<lpage>12</lpage>.</mixed-citation></ref><ref id="B3"><mixed-citation xmlns:xlink="http://www.w3.org/1999/xlink" xlink:type="simple"><person-group><name name-style="western"><surname>Chen</surname><given-names>SC</given-names></name><name name-style="western"><surname>Lou</surname><given-names>YB</given-names></name><name name-style="western"><surname>Vermeulen</surname><given-names>JJ</given-names></name></person-group> (<year>2009</year>) <article-title><italic><tp:taxon-name><tp:taxon-name-part taxon-name-part-type="genus">Cylindrolobus</tp:taxon-name-part></tp:taxon-name></italic> Blume.</article-title> In: <person-group><name name-style="western"><surname>Wu</surname><given-names>ZY</given-names></name><name name-style="western"><surname>Raven</surname><given-names>PR</given-names></name><name name-style="western"><surname>Hong</surname><given-names>DY</given-names></name></person-group> (<role>Eds</role>) <issue-title>Flora of China (Vol.</issue-title><source>25). Science Press, Beijing &amp; Missouri Botanical Garden Press, St. Louis</source>, <fpage>249</fpage>–<lpage>250</lpage>.</mixed-citation></ref></ref-list></tp:taxon-treatment>
